# Supplementary material for: Retrospective Analysis of Vaccination Status and Predominant Viral Variants in Patients Hospitalized with COVID-19 in Reus, Spain
Source: Viruses. 2023 Mar 30;15(4):886. doi: 10.3390/v15040886 (PMC10143314; doi:10.3390/v15040886)
Supplement: Supplementary file 1 [file viruses-15-00886-s001.zip]

Archive with 1 entries (1 files):
- Supplementary Table S1-vir.pdf
